# Supplementary material for: Graph theory applied to the analysis of motor activity in patients with schizophrenia and depression
Source: PLoS One. 2018 Apr 18;13(4):e0194791. doi: 10.1371/journal.pone.0194791 (PMC5905887; doi:10.1371/journal.pone.0194791)
Supplement: S1 File — (XLSX) [file pone.0194791.s003.xlsx]

## Sheet: Sheet1
diagnosis	gender	age	age first hospitalization	inpatient	type of schizophrenia	mood disorder	BPRS	madrs at start	madrs at end	clozapine	traditional neuroleptic	mood stabilizer	interdaily stability	intradaily variability	mean activity 60 min epochs	standard deviation 60 min epochs	standard deviation percent of mean 60 min epochs	sample entropy	edges directed graph 2 + 2 neighbors	edges directed graph 5 + 5 neighbors	edges directed graph 10 + 10 neighbors	edges directed graph 20 + 20 neighbors	edges directed graph 40 + 40 neighbors	edges directed graph 80 + 80 neighbors	maximum number of edges directed graph 40 + 40 neighbors	nodes with zero edges directed graph 40 + 40 neighbors	scaling exponent directed graph 40 + 40 neighbors	missing edges directed graph 40 + 40 neighbors	edges undirected graph 40 + 40 neighbors	missing edges undirected graph 40 + 40 neighbors	components undirected graph 40 + 40 neighbors	visibility graph	horisontal visibility graph
1	1	30				4				3			0.485	0.599	26884	21831	81	0.51	0.92	1.778	2.413	3.587	6.451	7.413	22	85	-0.04577	228	5.813	233	75	4.84	2.688
1	2	30				4				3			0.576	0.69	15754	12518	79	0.61	0.924	1.854	2.743	4.132	7.344	10.747	25	87	-0.03066	233	6.535	242	80	4.521	2.708
1	1	25				4				3			0.488	1.067	12545	12946	103	0.4	0.635	1.372	1.944	2.778	5.076	6.653	17	87	-0.08103	258	4.538	262	68	4.75	2.813
1	1	34				4				3			0.543	0.763	18670	15929	85	0.46	0.74	1.622	2.41	3.878	6.781	8.865	27	94	-0.02746	238	6.069	244	95	4.625	2.819
1	1	26				4				3			0.34	1.022	21605	18957	88	0.63	0.514	1.226	2.031	3.319	5.823	7.042	19	88	-0.0409	256	5.212	260	84	5.146	2.771
1	1	24				4				3			0.235	1.232	24434	26429	108	0.47	0.667	1.313	2.083	3.517	6.111	7.566	21	91	-0.03849	246	5.542	248	86	4.771	2.826
1	1	23				4				3			0.432	1.145	22183	22881	103	0.43	0.792	1.611	2.354	3.573	5.67	7.024	24	90	-0.04797	246	5.077	249	74	5.16	2.813
1	2	26				4				3			0.196	1.13	10060	10910	108	0.45	0.556	1.153	1.642	2.587	4.458	5.184	16	85	-0.09723	253	4.01	257	76	4.938	2.84
1	2	25				4				3			0.438	0.941	14088	14374	102	0.36	0.76	1.5	2.247	3.816	6.462	8.406	26	84	-0.04965	245	5.872	246	79	4.646	3.208
1	2	40				4				3			0.454	0.811	24860	17575	71	0.83	1.069	2.212	3.49	6.007	10.976	12.715	38	84	-0.02056	217	9.868	225	71	4.417	2.729
1	2	31				4				3			0.344	0.997	8821	9913	112	0.66	0.479	1.056	1.597	2.483	4.122	5.292	15	93	-0.10002	261	3.708	263	81	4.847	2.813
1	1	47				4				3			0.322	1.067	11663	11405	98	0.8	0.597	1.236	1.941	3.014	5.476	6.375	22	92	-0.04826	253	4.958	254	84	4.514	2.778
1	1	64				4				3			0.456	0.818	9058	9170	101	0.73	0.726	1.382	1.781	2.858	5.205	7.017	20	88	-0.06242	244	4.622	249	82	4.326	2.771
1	1	53				4				3			0.496	0.766	10808	10605	98	0.48	0.767	1.451	1.976	3.122	5.278	6.983	19	84	-0.07283	249	4.788	252	75	4.444	2.75
1	1	50				4				3			0.367	0.827	22013	21745	99	0.51	0.736	1.462	1.972	3.035	5.413	6.299	22	85	-0.06101	240	4.799	245	67	4.611	2.778
1	1	46				4				3			0.515	1.031	17932	15623	87	0.56	0.813	1.722	2.608	4.247	7.729	7.958	30	87	-0.03575	244	6.944	250	76	4.674	2.819
1	1	45				4				3			0.521	0.84	15050	12765	85	0.71	0.802	1.486	2.295	3.59	6.719	8.389	23	81	-0.03953	234	6	236	75	4.66	2.931
1	2	21				4				3			0.561	0.774	17761	15097	85	0.56	0.757	1.712	2.41	3.715	6.465	8.271	23	92	-0.03353	247	5.823	253	81	5.028	2.743
1	1	54				4				3			0.317	0.978	13775	12491	91	0.75	0.677	1.222	1.955	3.545	6.014	7.413	22	92	-0.04094	247	5.41	251	85	4.486	2.847
1	1	37				4				3			0.705	0.618	21680	18959	87	0.49	0.875	1.715	2.507	3.872	7.181	9.392	25	88	-0.03604	235	6.438	236	77	4.917	2.736
1	1	29				4				3			0.432	0.9	15507	13237	85	0.52	0.913	1.799	2.632	4.271	7.451	9.285	23	85	-0.03353	235	6.792	239	67	4.722	2.826
1	1	22				4				3			0.404	0.929	12178	10190	84	0.53	0.833	1.715	2.632	4.292	7.681	9.257	23	86	-0.03357	234	6.969	241	69	4.299	2.84
1	2	21				4				3			0.42	0.863	21060	22553	107	0.42	0.792	1.396	1.938	2.972	5.236	6.76	17	90	-0.05387	246	4.767	249	84	4.965	2.736
1	1	66				4				3			0.511	0.922	19083	15999	84	0.52	0.747	1.49	2.323	3.84	6.611	8.719	24	92	-0.03329	243	5.903	248	88	4.542	2.785
1	1	38				4				3			0.48	0.784	22400	18414	82	0.48	0.882	1.868	2.986	4.701	7.802	8.92	25	91	-0.02676	243	7.024	248	80	4.833	2.66
1	2	53				4				3			0.533	1.144	18831	16164	86	0.67	0.618	1.337	2.153	3.549	6.267	7.997	24	93	-0.03623	254	5.611	255	80	4.868	2.799
1	2	45				4				3			0.455	1.126	17586	12455	71	1.4	0.708	1.576	2.66	4.663	7.653	9.889	22	90	-0.01972	252	6.899	253	79	4.146	2.785
1	2	53				4				3			0.519	0.858	17010	14137	83	0.65	0.795	1.507	2.288	3.889	6.698	8.927	22	87	-0.03109	241	5.944	246	84	4.757	2.799
1	2	38				4				3			0.525	1.034	13073	11942	91	0.57	0.792	1.58	2.535	4.017	6.5	7.802	21	85	-0.04981	240	5.826	245	75	4.708	3.229
2	2	48	22		1		48			1	2	2	0.367	0.818	10402	11868	114	0.81	0.674	1.264	1.837	2.924	4.934	5.545	18	89	-0.0592	251	4.503	254	86	4.472	2.708
2	2	54	19		1		59			2	2	1	0.245	1.12	5111	3932	77	1.61	0.681	1.486	2.59	4.712	8.132	9.74	27	101	-0.02057	249	7.156	258	90	4.292	2.722
2	2	55	23		1		38			2	2	1	0.507	0.518	11666	9205	79	0.71	0.962	1.851	2.872	5.083	9.08	11.653	34	92	-0.02406	229	7.976	240	94	4.813	2.84
2	2	38	19		1		51			1	2	1	0.786	0.485	10072	9935	99	0.67	0.729	1.267	1.684	2.549	4.816	6.229	17	92	-0.02056	236	4.41	238	94	4.382	2.785
2	1	37	27		1		59			1	2	2	0.665	0.578	9385	9454	101	0.69	0.799	1.67	2.382	3.625	6.899	8.028	30	92	-0.0335	236	6.201	244	107	4.882	2.819
2	2	59	17		2					1	2	2	0.724	0.642	5963	4815	81	0.69	0.826	1.726	2.462	3.934	7.139	8.764	21	88	-0.03	242	6.427	244	73	4.653	2.736
2	2	27	17		1		56			1	2	1	0.359	1.066	7513	8001	106	0.55	0.726	1.497	1.854	2.122	3.684	5.038	13	89	-0.15453	248	3.319	252	94	4.847	3.243
2	1	41	20		1		44			2	2	2	0.446	0.807	8067	7170	89	0.91	0.708	1.378	2.16	3.632	6.257	7.677	28	92	-0.0441	251	5.684	256	82	4.701	2.736
2	2	69	19		2		58			2	2	1	0.635	0.761	12355	11120	90	0.59	0.743	1.542	2.33	3.677	6.75	8.524	28	85	-0.04259	249	6.073	254	71	4.444	2.757
2	2	43	24		1		58			1	2	2	0.546	0.889	6528	6579	101	0.86	0.635	1.212	1.84	2.788	5.083	6.399	18	90	-0.03867	249	4.521	253	84	3.979	2.813
2	2	32	28		1		59			2	2	2	0.442	0.753	5324	5116	96	0.71	0.753	1.444	2.406	4.111	6.927	8.799	29	91	-0.03988	240	6.267	245	94	4.958	2.736
2	1	57	25		2		38			2	1	2	0.575	0.735	3599	3611	100	0.45	0.76	1.465	1.962	2.969	5.483	6.833	16	86	-0.06686	245	4.986	246	72	4.944	2.757
2	2	37	21		1		49			1	2	2	0.776	0.411	16581	15684	95	0.3	0.833	1.639	2.198	3.194	5.913	7.601	20	83	-0.04915	236	5.302	244	70	5.188	2.708
2	2	55	26		1		44			2	1	2	0.415	0.765	9525	8110	85	0.79	0.799	1.486	2.344	3.566	6.226	8.573	21	92	-0.03423	244	5.618	249	83	4.694	2.771
2	2	54	45		1		40			2	1	2	0.563	0.603	7847	8546	109	0.45	0.625	1.295	1.747	2.535	4.604	6.135	19	92	-0.06684	255	4.097	260	104	5.042	2.792
2	2	43	10		1		59			1	2	2	0.573	0.816	7552	8130	108	0.37	0.646	1.201	1.625	2.41	4.549	5.819	17	92	-0.09478	247	3.608	259	108	5.056	2.854
2	2	48	29		1		56			2	2	2	0.379	0.817	19111	14901	78	0.97	0.806	1.719	2.865	4.674	8.191	9.684	25	99	-0.01648	232	7.306	237	84	4.222	2.764
2	2	58	52		2					2	2	2	0.535	0.642	8349	8190	98	0.53	0.722	1.427	1.851	2.67	4.74	5.698	17	85	-0.06855	243	4.278	247	71	4.563	2.715
2	2	58	16		1		60			1	2	2	0.744	0.463	9084	9325	103	0.27	0.896	1.701	2.177	3.052	5.521	7.698	19	93	-0.0527	236	5.059	239	82	5.333	2.681
2	2	36	20		1					2	1	2	0.391	0.697	8349	8990	108	0.41	0.569	1.063	1.587	2.736	4.958	6.08	19	96	-0.05558	256	4.403	259	104	5.118	2.715
2	2	44	30		1					2	1	2	0.335	1.071	6134	6047	99	0.79	0.604	1.365	2.063	3.427	6.26	7.781	20	90	-0.04195	253	5.642	256	79	4.806	2.792
2	2	30	27		2		34			2	2	2	0.412	0.889	7911	7440	94	0.86	0.559	1.194	1.823	2.962	5.455	6.653	21	88	-0.06159	249	5.028	253	74	4.611	2.75
2	2	52			1					2	1	2	0.671	0.718	12803	12232	96	0.42	0.792	1.628	2.455	3.885	6.99	8.451	26	97	-0.03306	246	6.333	250	89	4.951	2.757
2	2	62					68			2									1.604	3.288	4.427	6.688	11.802	15.983	38	89	-0.02641	198	2.875	266	166	4.903	5.868
3	2	50		1		2		26	21	4			0.412	0.644	9922	10180	103	0.55	0.667	1.257	1.865	2.951	5.247	6.479	18	84	-0.06553	245	4.719	251	75	4.75	2.806
3	1	31		1		2		27	25	4			0.311	1.455	4191	4615	110	0.6	0.326	0.771	1.295	2.167	3.688	4.861	13	90	-0.10282	265	3.229	267	100	4.646	2.889
3	2	37		1		2		26	21	4			0.402	1.245	4772	6782	142	0.38	0.521	1.056	1.438	2.26	4.229	5.663	14	91	-0.0994	260	3.781	263	89	4.535	2.826
3	1	67		1		2		29	28	4			0.523	0.793	9697	8588	89	0.97	0.649	1.448	2.003	3.299	5.583	6.358	23	84	-0.05338	256	5.076	261	72	4.292	2.708
3	1	34		1		2		29	23	4			0.507	0.73	15341	14990	98	0.35	0.694	1.333	2.003	3.306	5.26	7.125	17	88	-0.05942	250	4.719	254	77	5.035	2.771
3	2	38		2		2		19	19	4			0.505	0.509	9671	10834	112	0.47	0.611	1.34	1.778	2.628	4.733	5.722	16	85	-0.07183	249	4.299	255	78	4.917	2.715
3	2	43		2		1		24	11	4			0.48	0.706	12682	16069	127	0.49	0.726	1.507	2.063	3.115	5.101	5.979	15	83	-0.08171	241	4.611	243	64	4.938	2.778
3	1	45		2		2		24	25	4			0.537	0.705	16698	16345	98	0.56	0.649	1.309	1.889	2.733	4.743	6.566	17	82	-0.06798	258	4.208	263	66	4.861	2.78
3	2	28		2		2		20	16	4			0.243	0.483	18079	19418	107	0.79	0.823	1.59	2.247	3.431	5.67	6.861	20	90	-0.05039	245	5.083	250	75	4.84	2.722
3	2	53		2		2		26	26	4			0.585	0.74	10507	11286	107	0.71	0.684	1.299	1.917	3.181	5.608	6.743	22	87	-0.05539	243	5.052	248	76	4.569	2.771
3	1	36		2		2		18	15	4			0.556	0.899	12393	11764	95	0.45	0.75	1.444	2.111	3.25	5.285	6.642	19	96	-0.05146	237	4.406	251	113	4.819	3.069
3	1	20		2		1		24	25	4			0.32	0.277	18958	22248	117	0.58	1.014	1.715	2.274	3.142	5.233	6.122	22	82	-0.07431	218	4.757	221	74	4.826	2.715
3	2	28		2		2		20	16	4			0.341	1.082	11583	17050	147	0.26	0.726	1.497	1.854	2.122	3.684	5.038	13	89	-0.15453	248	3.319	252	94	4.847	3.243
3	2	49		2		1		26	26	4			0.419	1.01	10678	10033	94	0.66	0.653	1.205	1.806	3.076	5.563	7.375	19	83	-0.05676	251	4.906	254	64	4.708	2.743
3	2	46		2		2		28	21	4			0.659	0.548	18502	16226	88	0.39	0.851	1.726	2.441	3.92	6.618	8.792	19	90	-0.03867	242	5.951	243	70	4.979	2.785
3	1	46		2		2		24	24	4			0.318	0.696	8128	9840	121	0.45	0.628	1.233	1.889	2.642	4.142	5.01	16	88	-0.1042	250	3.726	253	82	4.847	2.757
3	2	40		2		1		25	21	4			0.505	0.637	10411	10376	100	0.54	0.642	1.17	1.819	2.826	4.868	6.413	19	89	-0.06774	248	4.358	252	79	5.139	2.715
3	2	38		2		1		18	13	4			0.442	0.752	15708	12625	80	0.89	0.785	1.625	2.438	3.882	6.42	8.378	21	84	-0.03664	246	5.816	252	69	4.451	2.764
3	1	60		2		1		28	19	4			0.342	1.142	4756	5634	118	1.04	0.42	0.889	1.441	2.531	4.306	5.545	14	91	-0.11093	267	3.726	274	94	4.465	2.826
3	2	55		2		2		14	18	4			0.22	1.154	7055	8682	123	0.39	0.663	1.333	1.865	2.976	5.087	6.472	16	90	-0.07138	253	4.573	255	79	4.799	2.75
3	1	46		2		2		13	17	4			0.572	0.667	14885	15815	106	0.44	0.535	1.125	1.503	2.236	4.347	6.122	17	94	-0.07267	254	3.882	258	91	5.097	2.681
3	1	52		2		1		17	15	4			0.49	0.994	5225	4415	84	0.57	0.733	1.528	2.281	3.462	6.035	8.375	20	89	-0.0422	252	5.354	255	76	4.576	2.847
3	2	43		2		3		18	15	4			0.153	1.101	4469	3460	77	1.63	0.729	1.587	2.764	4.819	8.594	11.281	27	92	-0.02868	240	7.823	249	72	4.41	2.674
