# Supplementary material for: Graph theory applied to the analysis of motor activity in patients with schizophrenia and depression
Source: PLoS One. 2018 Apr 18;13(4):e0194791. doi: 10.1371/journal.pone.0194791 (PMC5905887; doi:10.1371/journal.pone.0194791)
Supplement: S2 File — (XLSX) [file pone.0194791.s004.xlsx]

## Sheet: Sheet1
diagnosis	gender	age	age first hospitalization	inpatient	type of schizophrenia	mood disorder	BPRS	madrs at start	madrs at end	clozapine	traditional neuroleptic	mood stabilizer	mean activity	standard deviation	standard deviation (percdnt of mean)	sample entropy	edges directed graph 2 + 2 neighbors	edges directed graph 5 + 5 neighbors	edges directed graph 10 + 10 neighbors	edges directed graph 20 + 20 neighbors	edges directed graph 40 + 40 neighbors	edges directed graph 80 + 80 neighbors	maximum number of edges directed graph 20 + 20 neighbors	nodes with zero edges directed graph 20 + 20 neighbors	scaling exponent directed graph 20 + 20 neighbors	missing edges directed graph 20 + 20 neighbors	edges undirected graph 20 + 20 neighbors	missing edges undirected graph 20 + 20 neighbors	components undirected graph 20 + 20 neighbors	visibility graph	horizontal visibility graph
1	1	30				4				3			433	348	80	1.41	0.73	1.66	2.987	5.263	8.603	10.26	28	88	-0.0363	249	4.663	253	64	4.08	2.833
1	2	30				4				3			419	355	85	1.36	0.893	2.07	3.577	5.743	8.75	10.14	26	85	-0.0271	244	5.167	247	72	4.213	2.847
1	1	25				4				3			243	359	148	0.86	0.52	1.073	2.003	3.643	5.967	6.383	20	87	-0.0606	264	2.93	273	98	4.613	2.927
1	1	34				4				3			508	358	70	1.39	1.01	2.11	3.867	6.463	10.31	11.36	30	84	-0.0191	225	5.777	233	51	4.007	2.753
1	1	26				4				3			559	579	104	0.82	0.813	1.673	2.64	4.277	6.817	7.58	24	88	-0.0531	241	3.793	249	82	4.42	2.793
1	1	24				4				3			1073	531	49	1.59	1.493	3.373	5.823	9.537	15.613	20.443	50	86	-0.0138	191	8.377	204	60	4.053	2.853
1	1	23				4				3			480	480	100	0.7	0.78	1.553	2.613	4.097	6.233	6.453	30	84	-0.0747	247	3.457	255	94	4.573	2.833
1	2	26				4				3			374	388	104	0.94	0.867	1.747	2.517	3.857	5.253	5.92	18	85	-0.0906	241	3.173	249	102	4.247	2.893
1	2	25				4				3			306	397	130	0.51	0.667	1.433	2.39	3.597	4.873	5.453	16	84	-0.11	256	2.807	267	100	4.287	2.913
1	2	40				4				3			590	414	70	1.41	1.057	2.2	3.82	6.537	10.183	14.18	37	89	-0.0241	223	5.887	236	62	4.253	2.813
1	2	31				4				3			273	277	101	1.02	0.66	1.197	2.107	3.747	5.527	6.387	18	85	-0.069	252	3.487	256	81	4.72	2.913
1	1	47				4				3			289	271	94	1.42	0.763	1.637	2.893	5.027	8.313	10.947	23	88	-0.0233	246	4.517	252	69	4.187	2.8
1	1	64				4				3			271	230	85	0.76	0.823	1.79	2.88	4.42	6.843	9.277	21	88	-0.0469	237	3.79	249	90	4.387	2.88
1	1	53				4				3			441	348	79	1.57	0.993	1.973	3.41	5.55	8.393	10.567	29	84	-0.0339	227	4.977	235	61	4.253	2.8
1	1	50				4				3			1056	730	69	1.3	1.08	2.313	3.787	6.053	9.267	10.167	29	83	-0.0282	213	5.227	218	63	4.293	2.88
1	1	46				4				3			496	390	79	1.3	1.047	2.25	3.767	6.217	10.103	12.187	25	85	-0.0192	229	5.693	235	46	3.9	2.853
1	1	45				4				3			340	297	87	1.1	0.81	1.687	3.27	5.82	8.817	7.757	41	84	-0.0494	226	5.173	237	69	4.02	2.827
1	2	21				4				3			642	440	69	1.66	0.957	1.93	3.26	5.467	8.377	8.793	31	86	-0.0423	231	4.917	241	50	4.2	2.827
1	1	54				4				3			406	272	67	1.66	1.023	2.16	3.657	5.983	8.997	9.02	31	86	-0.0239	230	5.257	238	68	4.147	2.827
1	1	37				4				3			485	462	95	1.13	0.667	1.537	2.67	4.19	5.927	7.007	30	85	-0.0868	248	3.577	255	85	4.167	2.767
1	1	29				4				3			525	465	89	0.96	0.907	1.803	2.843	4.58	7.407	8.81	27	87	-0.0466	228	4.11	236	56	4.16	2.68
1	1	22				4				3			219	202	92	1.29	0.703	1.45	2.597	4.207	6.173	7.367	23	83	-0.0746	252	3.587	262	82	4.44	2.78
1	2	21				4				3			619	763	123	0.73	0.927	1.867	2.977	4.453	6.657	7.397	27	86	-0.0559	237	4.03	239	88	4.24	2.933
1	1	66				4				3			551	507	92	0.95	0.993	2.137	3.72	5.667	7.243	8.353	22	85	-0.0488	225	5.07	234	70	4.42	2.853
1	1	38				4				3			876	692	79	1.29	1.08	2.207	3.503	5.467	9.443	12.44	36	84	-0.0392	218	4.773	231	71	4.22	2.767
1	2	53				4				3			263	211	80	0.92	0.71	1.63	2.893	4.757	7.54	9.1	23	87	-0.0525	255	4.333	259	60	3.993	2.773
1	2	45				4				3			481	541	112	1	0.643	1.437	2.71	4.897	7.667	10.077	25	84	-0.049	259	4.303	261	75	4.14	2.847
1	2	53				4				3			396	378	95	0.92	0.607	1.393	2.613	4.277	6.363	8.08	24	87	-0.0602	253	3.78	260	78	4.107	2.8
1	2	38				4				3			335	352	105	0.87	0.567	1.297	2.2	3.547	5.337	5.46	21	86	-0.0792	255	3.217	259	76	4.727	2.827
2	2	48	22		1		48			1	2	2	455	383	84	1.1	1.073	2.08	3.43	5.03	7.143	7.323	33	84	-0.0138	234	4.453	240	61	4.567	2.88
2	2	54	19		1		59			2	2	1	155	185	119	1.17	0.537	1.057	1.917	3.43	5.533	6.807	17	85	-0.1047	257	2.763	268	100	4.7	2.853
2	2	55	23		1		38			2	2	1	264	224	85	1.27	0.563	1.437	2.69	4.913	7.723	9.543	25	90	-0.027	251	4.243	258	97	4.573	2.913
2	2	38	19		1		51			1	2	1	458	175	38	2.15	1.313	3.08	5.863	10.827	19.237	25.613	47	82	-0.0068	203	9.83	212	37	3.807	2.913
2	1	37	27		1		59			1	2	2	305	235	77	1.66	0.84	1.723	2.813	4.72	8.52	10.923	21	85	-0.0239	242	4.27	247	77	3.94	2.807
2	2	59	17		2					1	2	2	196	150	77	1.35	0.983	2.09	3.457	5.773	9.023	9.88	30	87	-0.0324	224	5.167	231	58	4.487	2.82
2	2	27	17		1		56			1	2	1	369	292	79	1.26	1.133	2.31	3.857	6.203	9.473	10.74	30	87	-0.0247	221	5.727	227	65	4.373	2.82
2	1	41	20		1		44			2	2	2	231	248	107	1.01	0.74	1.547	2.657	4.837	7.84	9.96	27	87	-0.0475	242	4.397	251	55	4.227	2.887
2	2	69	19		2		58			2	2	1	388	301	76	1.57	0.767	1.897	3.35	5.737	9.533	11.993	28	84	-0.0236	252	5.17	255	57	3.88	2.867
2	2	43	24		1		58			1	2	2	220	213	97	0.74	0.8	1.593	2.45	4.48	7.023	8.397	23	83	-0.0531	237	3.927	247	68	4.593	2.827
2	2	32	28		1		59			2	2	2	221	208	94	1.08	0.647	1.397	2.5	4.127	5.74	7.1	17	84	-0.0885	252	3.387	262	96	4.333	2.927
2	1	57	25		2		38			2	1	2	147	155	105	1.07	0.647	1.507	2.637	4.277	6.287	7.15	22	82	-0.053	250	3.79	253	81	4.353	2.753
2	2	37	21		1		49			1	2	2	562	386	69	1.42	0.85	1.8	3.233	5.783	9.447	10.557	33	86	-0.0306	236	5.073	243	76	4.233	2.82
2	2	55	26		1		44			2	1	2	363	381	105	1.13	0.63	1.37	2.47	3.973	6.267	8.173	20	86	-0.0623	246	3.53	249	77	4.333	2.787
2	2	54	45		1		40			2	1	2	352	254	72	1.45	1.023	2.063	3.453	5.273	7.923	8.61	23	83	-0.0325	222	4.747	229	50	4.26	2.793
2	2	43	10		1		59			1	2	2	349	308	88	1.52	0.833	1.82	2.977	4.457	7.44	9.277	20	85	-0.0466	234	3.873	240	76	4.46	2.867
2	2	48	29		1		56			2	2	2	560	327	58	1.66	1.187	2.423	4.407	7.843	12.75	13.843	38	84	-0.0129	204	7.093	219	59	4.227	2.853
2	2	58	52		2					2	2	2	331	247	75	1.36	1.003	2.387	4.35	6.927	9.847	11.51	37	88	-0.0316	230	6.317	237	53	4.107	2.947
2	2	58	16		1		60			1	2	2	345	207	60	1.66	1.05	2.3	4.223	7.583	12.89	15.753	33	81	-0.0103	218	6.89	224	41	4.187	2.873
2	2	36	20		1					2	1	2	229	292	128	0.87	0.703	1.573	2.793	5.073	6.943	8.837	22	88	-0.052	243	4.277	249	80	4.647	2.913
2	2	44	30		1					2	1	2	237	199	84	1.29	1.043	2.13	3.347	5.407	8.623	11.983	36	93	-0.0356	211	4.993	216	79	4.253	2.853
2	2	30	27		2		34			2	2	2	289	219	76	0.81	0.913	1.877	3.013	5.22	8.117	8.677	32	86	-0.0466	232	3.71	252	116	4.627	3.093
2	2	52			1					2	1	2	280	222	79	1.4	0.787	1.63	2.76	4.94	8.27	9.723	24	84	-0.0296	240	4.38	246	69	4.167	2.8
2	2	62					68			2			117	103	88	1.47	0.69	1.65	3.04	5.193	7.77	9.543	28	84	-0.0408	243	4.353	254	93	4.16	2.967
3	2	50		1		2		26	21	4			347	344	99	0.94	0.697	1.407	2.53	4.17	6.237	6.997	22	81	-0.0695	241	3.657	251	94	4.76	2.88
3	1	31		1		2		27	25	4			99	180	182	0.5	0.587	1.22	2.1	3.92	6.707	8.827	25	85	-0.0819	251	1.78	273	142	4.573	3.08
3	2	37		1		2		26	21	4			203	275	135	1.16	0.523	1.027	1.773	3.12	5.32	6.813	14	83	-0.1233	267	2.197	279	118	4.393	2.953
3	1	67		1		2		29	28	4			371	310	84	1.14	0.997	1.963	3.207	4.717	6.797	7.417	24	87	-0.0428	239	4.3	246	64	4.267	2.8
3	1	34		1		2		29	23	4			364	317	87	0.96	0.95	1.773	3.233	5.597	8.32	9.573	29	86	-0.0332	226	4.707	236	90	4.22	2.913
3	2	38		2		2		19	19	4			220	212	96	1.14	0.787	1.56	2.727	4.563	7.653	9.667	26	85	-0.0508	245	4.1	250	74	4.273	2.8
3	2	43		2		1		24	11	4			475	473	100	0.89	0.757	1.497	2.41	3.79	5.81	7.467	20	84	-0.0997	243	3.46	248	62	4.367	2.793
3	1	45		2		2		24	25	4			326	338	104	1.02	0.787	1.563	2.563	4.113	6.76	8.11	22	84	-0.0618	242	3.67	245	68	4.227	2.827
3	2	28		2		2		20	16	4			264	302	144	0.74	0.557	1.213	2.117	3.48	5.527	7.613	20	85	-0.0794	255	2.683	268	109	4.74	2.833
3	2	53		2		2		26	26	4			301	331	110	0.58	0.89	1.917	3.103	4.68	6.86	6.233	27	84	-0.0514	235	3.483	251	100	4.393	3.033
3	1	36		2		2		18	15	4			421	327	78	1.07	0.82	1.77	2.907	4.77	7.607	8.427	27	87	-0.0138	239	4.77	249	76	4.433	2.793
3	1	20		2		1		24	25	4			815	470	58	1.77	1.17	2.607	4.663	8.217	14.673	20.757	45	83	-0.0151	208	7.05	225	63	4.053	2.873
3	2	28		2		2		20	16	4			575	686	119	0.84	0.71	1.423	2.633	4.61	7.237	8.63	23	90	-0.0363	246	3.723	252	98	4.573	2.873
3	2	49		2		1		26	26	4			328	376	115	0.53	0.673	1.39	2.51	4.023	6.193	6.307	22	87	-0.0613	254	3	263	112	4.34	2.893
3	2	46		2		2		28	21	4			722	513	71	1.08	1.14	2.493	4.077	7.203	11.657	14.56	36	88	-0.0119	217	6.363	225	64	4.16	2.787
3	1	46		2		2		24	24	4			333	365	110	0.7	0.707	1.517	2.623	3.98	5.75	7.263	21	83	-0.0554	251	2.663	267	117	4.607	3.02
3	2	40		2		1		25	21	4			425	332	78	1.57	0.8	1.747	2.997	4.843	7.933	9.25	24	92	-0.0324	244	4.353	249	79	4.04	2.94
3	2	38		2		1		18	13	4			559	396	71	1.16	1.15	2.29	3.987	6.487	10.027	13.263	34	94	-0.0277	205	5.74	221	61	3.96	2.867
3	1	60		2		1		28	19	4			311	325	105	0.83	0.607	1.263	2.177	3.513	5.563	6.1	21	88	-0.0819	248	2.687	264	105	4.667	2.827
3	2	55		2		2		14	18	4			258	366	142	0.84	0.67	1.497	2.677	4.37	6.5	6.923	25	87	-0.0588	251	3.287	263	112	4.287	3.007
3	1	46		2		2		13	17	4			429	383	89	0.97	0.887	1.907	2.86	4.713	6.94	7.993	20	88	-0.0419	239	4.183	247	73	4.253	2.74
3	1	52		2		1		17	15	4			142	183	129	0.91	0.423	0.99	1.83	3.293	5.35	6.513	18	84	-0.1286	265	2.47	272	115	4.427	2.86
3	2	43		2		3		18	15	4			130	106	82	1.54	0.63	1.557	2.903	5.383	8.903	11.433	24	87	-0.0213	252	4.15	269	92	4.107	3.027
